# Supplementary material for: Metabolomics Provides Insight into the Chemical Characteristics Underlying Bioactivity Differences Among Various Parts of Atractylodes Chinensis (DC.) Koidz
Source: Int J Mol Sci. 2025 Nov 14;26(22):11034. doi: 10.3390/ijms262211034 (PMC12652469; doi:10.3390/ijms262211034)
Supplement: Supplementary file 1 [file ijms-26-11034-s001.zip]

Archive with 1 entries (1 files):
- ijms-3948789-supplementary.pdf
